# Supplementary material for: One-Pot Synthesis of Double-Network PEG/Collagen Hydrogel for Enhanced Adipogenic Differentiation and Retrieval of Adipose-Derived Stem Cells
Source: Polymers (Basel). 2023 Apr 3;15(7):1777. doi: 10.3390/polym15071777 (PMC10098799; doi:10.3390/polym15071777)
Supplement: Supplementary file 1 [file polymers-15-01777-s001.zip]

Archive with 1 entries (1 files):
- polymers-2263333-supplementary.pdf
